# Supplementary material for: The Exploring Functional Role of Ammonium Transporters of Aspergillus oryzae in Nitrogen Metabolism: Challenges towards Cell Biomass Production
Source: Int J Mol Sci. 2022 Jul 8;23(14):7567. doi: 10.3390/ijms23147567 (PMC9319855; doi:10.3390/ijms23147567)
Supplement: Supplementary file 1 [file ijms-23-07567-s001.zip]

Archive with 1 entries (1 files):
- ijms-1762738-supplementary.pdf
